# Supplementary material for: Carbon Isotope Fractionation during the Formation of CO2 Hydrate and Equilibrium Pressures of 12CO2 and 13CO2 Hydrates
Source: Molecules. 2021 Jul 11;26(14):4215. doi: 10.3390/molecules26144215 (PMC8306263; doi:10.3390/molecules26144215)
Supplement: Supplementary file 1 [file molecules-26-04215-s001.zip]

Archive with 1 entries (1 files):
- molecules-1276539-supplementary.pdf
